# Supplementary material for: Factors Influencing Public Willingness to Reuse the Unused Stored Medications in Jordan: A Cross-Sectional Study
Source: Healthcare (Basel). 2022 Dec 27;11(1):75. doi: 10.3390/healthcare11010075 (PMC9818750; doi:10.3390/healthcare11010075)
Supplement: Supplementary file 1 [file healthcare-11-00075-s001.zip]

Archive with 1 entries (1 files):
- healthcare-2092711-supplementary.pdf
